# Supplementary material for: Highly Efficient Temperature Inducible CRISPR-Cas9 Gene Targeting in Drosophila suzukii
Source: Int J Mol Sci. 2021 Jun 23;22(13):6724. doi: 10.3390/ijms22136724 (PMC8268499; doi:10.3390/ijms22136724)
Supplement: Supplementary file 1 [file ijms-22-06724-s001.zip]

Archive with 1 entries (1 files):
- ijms-1255872-supplementary.pdf
